# Supplementary material for: A Bidirectional Analysis of Inflammatory Bowel Disease and Gout: Epidemiologic Evidence of a Stronger Association in Crohn’s Disease from a Nationwide Cohort Study in South Korea
Source: Biomedicines. 2026 Mar 9;14(3):613. doi: 10.3390/biomedicines14030613 (PMC13024287; doi:10.3390/biomedicines14030613)
Supplement: Supplementary file 1 [file biomedicines-14-00613-s001.zip]

Archive with 1 entries (1 files):
- biomedicines-4165845-supplementary.pdf
